# Supplementary material for: Social Behavioral Deficits in Krushinsky-Molodkina Rats, an Animal Model of Audiogenic Epilepsy
Source: J Pers Med. 2022 Dec 14;12(12):2062. doi: 10.3390/jpm12122062 (PMC9781841; doi:10.3390/jpm12122062)
Supplement: Supplementary file 1 [file jpm-12-02062-s001.zip]

Archive with 1 entries (1 files):
- jpm-2095137-supplementary.pdf
